# Supplementary material for: Redox imbalance is related to HIV and pregnancy
Source: PLoS One. 2021 May 21;16(5):e0251619. doi: 10.1371/journal.pone.0251619 (PMC8139510; doi:10.1371/journal.pone.0251619)
Supplement: S1 Data — (XLSX) [file pone.0251619.s001.xlsx]

## Sheet: Statistics Analysis
Subject	Moment	Group	Pregnancy	HIV infection	Age	Smoker	Drugs	Comorbidities	Ferrous	Folato	Time since diagnosis	Time on HAART	HAART	Viral load	CD4	SOD	Catalase	Carbonil	MDA	IFABP	SCD14	LPS	Estradiol	Progest	IGG	IGA	IGM	IL-6	IL-10
1	0	1	1	1	19	1	1	2	1	1	36	36	2	453	828	1.1377	0.0253623	1525	9.42308	482.654	2184.6	2.378	935	3.172	105.04	10.1	38.035	4045	97.31
2	0	1	1	1	34	2	2	2	2	1	5	5	2	179	609	0.784007	0.0249875	1169.97	5.91952	4150	1897	3.908	900	1.885	8.04	0.001	0	1832	0
3	0	1	1	1	29	2	2	1	1	1	48	48	2	0	471	0.798883	0.00762777	1167.56	6.43766	501.736	1876	1.017	960	5.462	15.6	23.525	64.47	105251	0
4	0	1	1	1	19	2	2	2	1	2	228	228	3	8496	14	0.642093	0.0122647	956.944	6.69341	972.424	1501	1.583	695.336	0.639	40.24	15.435	0	1939	322.1
5	0	1	1	1	22	2	2	2	2	1	12	12	1	74	747	0.626893	0.00998124	922.755	4.16705	997.866	1942	1.73	981	0.185	47.68	17.325	0	15943	0
6	0	1	1	1	22	2	2	2	2	1	36	36	5	6837	953	0.555054	0.0230044	682.735	5.60022	285.474	2062	2.191	969	0.342	60.14	0.001	0	2319	169.7
7	0	1	1	1	36	2	2	2	2	2	9	9	1	9981	598	0.636375	0.0141887	1003.51	6.41727	113.737	1593	2.906	967	0.24	19.34	14.275	0	963.19	0
8	0	1	1	1	31	2	2	2	2	1	4	4	3	10883	779	0.473631	0.0122994	687.824	2.50841	1862.91	1238	2.227	971	2.518	73.94	0.001	0	1755.69	269.72
9	0	1	1	1	17	1	1	2	1	1	205	205	3	0	125	0.610878	0.0155836	804.29	1.27464		2130	1.793	990	2.063	12.72	11.02	15.335	0.001	0.001
10	0	1	1	1	34	2	2	2	1	2	15	15	2	0	573	0.809064	0.0257878	1031.17	3.37607		2871		992	9.425	16.4	0.001	31.415	0.001	132
11	0	1	1	1	18	2	2	2	2	2	1	5	1	0	1201	0.802186	0.0204483	1007.54	1.62775		2168		509.263	6.77	0.001	0.001	0.001	0.001	0.001
12	0	1	1	1	21	2	2	2	2	2	84	84	4	0	630	0.78126	0.0498033	1001.55	4.53567		2069		705.269	10.175	0.001	0.001	0.001	182	35
13	0	1	1	1	17	2	2	2	2	1	204	204	1	0	917	0.628384	0.0180159	726.971	2.6		1870		321.539	11.785	0.001	0.001	182	304	0.001
14	0	2	1	2	33	2	2	2	1	2						0.407481	0.00519454	519.094	1.37799	186.884	1744	1.648	950	2.972	132.54	0.001	304	608.88	726.49
15	0	2	1	2	27	2	2	2	1	2						0.551009	0.0105402	835.492	1.83302	392.015	1297	2.187	480	2.357	73.84	0.001	63.125	11677	1071.71
16	0	2	1	2	31	2	2	2	1	1						0.574099	0.00365979	861.015	3.13877	525.589	1230	2.512	950	2.035	24.08	0.001	14.5	313.88	812.12
17	0	2	1	2	32	2	2	2	1	2						0.596859	0.00950968	1029.55	2.05256	509.687	2162	2.812	980	8.869	64.2	0.001	0	11193.4	1429.38
18	0	2	1	2	39	2	2	2	1	2						0.653238	0.0104115	815.463	1.28904		1853	2.422	930	0.116	28.74	0.001	83.995	0.001	0.001
19	0	2	1	2	30	2	2	2	1	2						0.506029	0.0149925	696.94	2.02564		1653		938	4.485	32.02	0.001	0	0.001	0.001
20	0	2	1	2	28	2	2	2	1	1						0.79174	0.0201638	1085.18	2.67706		1595		402.439	14.86	0.001	0.001	0.001	0.001	0.001
21	0	2	1	2	34	2	2	2	2	2						0.678314	0.0215987	913.31	0.802612		1828		909.422	11.785	0.001	0.001	0.001	0.001	0.001
22	0	2	1	2	23	2	2	2	1	1						0.730331	0.0232628	986.04	2.18209		1660		965	12.925	0.001	0.001	449	449	0.001
23	0	2	1	2	32	2	2	2	2	2						0.675552	0.0107673	855.878	1.97995		1450		942	2.091	0.001	0.001	824	824	0.001
1	1	1	1	1									2	0	1016	0.456008	0.0117113	735.69	4.06011	1528.98	2115	3.406	1000	5.345	61.08	0.001	83.455	871.06	0
2	1	1	1	1									2	0	617	0.789952	0.025161	1151.18	6.4538	4150	1728	1.572	980	1.59	36.64	0.001	97.07	418.4	348.95
3	1	1	1	1									2	0		0.652048	0.0083053	760.153	6.87116	3061.89	1318	3.807	988	7.11	7.9	0.001	68.04	722.86	0
4	1	1	1	1									3	43356		0.734412	0.0210379	1104.88	5.7112	4150	1884	2.639	990	4.457	22.64	0.001	30.55	0	0
5	1	1	1	1									1	0	959	0.697816	0.00444563	961.818	5.11111	1288.87	1686	2.12	978	5.755	37.92	13.675	0	0	0
6	1	1	1	1									5	4407		0.559885	0.0160436	830.214	0.409982	283.884	1559	1.782	980	4.143	48.82	0.001	89.84	22587	295.69
7	1	1	1	1									1	6971	495	0.503161	0.0160318	759.462	5.0752	155.081	1025	2.585	90.988	2.091	19.34	16.795	0	1288.45	571
8	1	1	1	1									3	386	746	0.480012	0.00603236	701.606	4.05787	1648.24	1302	2.358	940	2.585	64.58	0.001	0	1122.26	0.001
9	1	1	1	1									3	132	185	0.71297	0.0227159	1068.01	3.41626		1699		640.107	5.558	10.92	12.82	22.37	3405	0.001
10	1	1	1	1									2	0	577	0.670458	0.0213757	1090.67	4.19489		2039		935	0.897	22.64	0.001	34.07	0.001	0.001
11	1	1	1	1									1	0		0.665622	0.0211882	860.488	1.35043		1966		961	2.1	0.001	0.001	0.001	0.001	0.001
12	1	1	1	1									4	0		0.764817	0.0194861	865.638	2.45663		2317		932	4.107	0.001	0.001	0.001	0.001	0.001
13	1	1	1	1									1	0	715	0.673127	0.019	839.224	5		1808		928	2.148	0.001	0.001	0.001	252	0.001
14	1	2	1	2												0.665767	0.0105941	944.941	2.47578	131.229	1686	2.182	935	9.33	122.56	0.001	0	963.19	0.001
15	1	2	1	2												0.505906	0.00483629	848.162	2.25388	422.228	1437	2.392	970	15.69	59.64	19.92	26.555	4944.25	97.31
16	1	2	1	2												0.507698	0.0145575	704.995	2.05997	877.014	1472	2.378	947	7.335	34.92	10	36.735	781.36	0
17	1	2	1	2												0.677965	0.0086395	1050.17	1.56701	407.917	1688	3.231	974	9.287	82.48	14.215	0	9017.3	2487.82
18	1	2	1	2												0.653238	0.0134906	663.169	0.750237		1561		960	1.069	18.46	13.935	31.145	0.001	0.001
19	1	2	1	2												0.646137	0.0205863	1069.52	2.04021		1520		952	3.801	33.86	0.001	59.325	0.001	0.001
20	1	2	1	2												0.79884	0.0254259	1062.11	0.990313		2213		972	3.34	0.001	0.001	0.001	2990	0.001
21	1	2	1	2												0.817509	0.0260193	1135.22	2.25583		1879		984	3.917	0.001	0.001	0.001	3484	0.001
22	1	2	1	2												0.6	0.0947239	2865.31	4.1015		1795		945	1.761	0.001	0.001	0.001	0.001	0.001
23	1	2	1	2												0.764817	0.0243576	1584.58	2.19804		1216		976	10.004	0.001	0.001	0.001	0.001	0.001
1	2	1	2	1									1	0		0.807762	0.025742	1196.42	7.19533	1347.7	1749	1.85	321.539	0.554	30.72	11.05	333.645	963.19	0
2	2	1	2	1									1	0		0.87227	0.0277639	1081.17	7.32265	2115.75	1495	1.106	92.798	0.127	21.02	0.001	0	3714.07	109.36
3	2	1	2	1									1	0		0.608409	0.0174378	831.501	2.19439	4150	1807	1.336	88.008	0.178	38.76	14.79	0	4694.06	231.54
4	2	1	2	1									0			0.697617	0.0222281	1029.42	6.01538	2522.83	1920	2.936	105.318	1.955	38.58	0.001	0	2277.13	1052.16
5	2	1	2	1									0	8016	918	0.721904	0.0568343	966.144	5.57206	1077.37	1501	2.344	96.47	0.395	49.74	17.94	0	1122.26	0.001
6	2	1	2	1									0	2411	917	0.606797	0.0193237	878.788	4	260.032	1304	3.118	97	5.163	36.46	0.001	581.485	0	0.001
7	2	1	2	1									0	1000		0.644092	0.04	957.958	2.57673	188.475	1249	0.771	92.798	5.078	33.64	19.01	0	3097.45	0.001
8	2	1	2	1									4	0		0.457381	0.0216957	667.927	1.98441	1360.42	1434	2.387	81.037	0.174	77.52	0.001	0	262.41	0.001
9	2	1	2	1									4	0		0.680509	0.016284	873.244	7.51942		1731	1.981	155.853	0.002	13.08	10.89	224.05	4612	0.001
10	2	1	2	1									1	0		0.730417	0.026255	889.699	1.52335		2172		64.104	0.116	34.4	0.001	0.001	1889	0.001
11	2	1	2	1									1	0		0.824297	0.02	1057.51	4.22783		1977		7.058	0.118	0.001	0.001	0.001	0.001	0.001
12	2	1	2	1									4	0		0.788329	0.028	922.139	1.9		2122		8.826	0.08	0.001	0.001	0.001	0.001	0.001
13	2	1	2	1									2	134		0.622008	0.0197988	756.079	3.2		2268		42.751	0.107	0.001	0.001	0.001	76	0.001
14	2	2	2	2												0.681238	0.0108479	1019.46	2.22514	527.179	1361	2.628	68.09	3.326	183.04	0.001	0.001	525.92	0.001
15	2	2	2	2												0.544621	0.0121496	782.927	2.42463	393.605	1208	3.238	24.098	2.357	72.88	16.63	27.135	1025.98	269.72
16	2	2	2	2												0.43724	0.0417659	487.962	2.29178	541.49	1318	3.238	4.353	0.265	29.38	14.48	19.94	66154.6	15758.6
17	2	2	2	2												0.528565	0.0100995	723.462	0.893665	337.95	1389	4.428	77.643	0.043	88.04	16.055	0	1122.26	0.001
18	2	2	2	2												0.739841	0.0188524	956.098	2.00063		1938		45.604	0.089	287.6	15.33	0	0.001	0.001
19	2	2	2	2												0.653135	0.0208229	899.686	1.43636		1797		78.768	0.038	44.3	0.001	45.036	0.001	0.001
20	2	2	2	2												0.806226	0.0513018	1649.72	1.49879		1960		43	0.434	0.001	0.001	0.001	412	0.001
21	2	2	2	2												0.791771	0.0252048	1144.5	1.29391		1609		48.495	0.121	0.001	0.001	0.001	0.001	0.001
22	2	2	2	2												0.987422	0.0310337	1377.17	1.15751		1344		30.324	0.009	0.001	0.001	0.001	200	0.001
23	2	2	2	2												0.733485	0.0233754	1012.78	2.1		2050		54.897	0.068	0.001	0.001	0.001	30	0.001
24	2	3	2	2	45	2	2	2	2	2						0.596944	0.0190194	875.06	0.706619	295.015	1186	3.471	69.408	0.411	42.76	23.28	35.495	1553.37	0.001
25	2	3	2	2	40	2	2	2	2	2						0.504539	0.0160852	866.458	1.16645	353.851	1320	2.223	28.087	0.105	39.62	32.16	28.76	1025.98	0.001
26	2	3	2	2	36	2	2	2	2	2						0.35647	0.011358	536.499	1.26603	237.77	1688	2.227	83.333	0.201	69.56	24.06	54.425	1057.89	0.001
27	2	3	2	2	32	2	2	2	2	2						0.554608	0.0176741	750.323	2.46953	253.671	1223	2.628	114.586	0.325	44.36	16.14	19.4	811	0.001
28	2	3	2	2	23	2	2	2	2	2						0.45149	0.0143777	524.2	1.98492	213.917	1877	2.559	61.504	0.231	63.36	30.245	0	1989.85	0.001
29	2	3	2	2	27	2	2	2	2	2						0.525399	0.0143777	685.633	1.09574	401.556	1357	3.218		0.043	20.7	0.001	31.89	2029.45	1451.98
30	2	3	2	2	23	2	2	2	2	2						0.533118	0.0190194	706.993	0.480864	293.425	1740			0.089	40.8	0.001	0	637	0.001
31	2	3	2	2	36	2	2	2	2	2						0.514879	0.0176741	725.384	0.92866	330.539	1862			0.038	25.14	0.001	0	1498.65	0.001
32	2	3	2	2	26	2	2	2	2	2						0.549359	0.011358	813.171	2.10617		1350			0.09	23.54	0.001	0	722.86	0.001
33	2	3	2	2	26	2	2	2	2	2						0.657713	0.0176741	1016.11	3.11637		1360			0.651	113.74	0.001	0	1322.57	0.001
34	2	4	2	1	26	2	2	2	2	2	216	216	2	801	0	0.646949	0.0411726	1680.49	1.4573	1021.24	4364	3.942	72.661	3.34	20.64	14.63	103.33	200
35	2	4	2	1	40	2	2	2	2	2	264	240	1	895	0	0.613155	0.0205863	851.156	2.79995	754.814	3210	4.789	42.279	0.376	68.04	78.055	0	60
36	2	4	2	1	46	2	2	2	2	2	288	168	1	1000	0	0.718279	0.0228953	940.1	1.09385	511.357	2084	4.733	84.491	0.356	48.58	17.24	15.55	160
37	2	4	2	1	52	2	2	2	2	2	384	336	1	780	0	0.672916	0.042878	872.174	1.5932	1250.91	6071	1.237	45	0.452	55.16	18.275	0	0.001
38	2	4	2	1	30	1	1	2	2	2	216	216	1	750	0	0.761367	0.0485519	1069.66	1.75956	1687.3	2207	3.67	35	0.136	25.88	20.995	31.045	0.001
39	2	4	2	1	40	2	2	2	2	2	312	312	2	984	0	0.686269	0.0218594	948.438	2.35809	738.736	2197	3.435	50	0.062	50.98	13.91	81.7	0.001
24	2	3	2	2												0.596944	0.0190194	875.06	0.706619	295.015	1186	3.471	69.408	0.411	42.76	23.28	35.495	1553.37	0.001
25	2	3	2	2												0.504539	0.0160852	866.458	1.16645	353.851	1320	2.223	28.087	0.105	39.62	32.16	28.76	1025.98	0.001
26	2	3	2	2												0.35647	0.011358	536.499	1.26603	237.77	1688	2.227	83.333	0.201	69.56	24.06	54.425	1057.89	0.001
27	2	3	2	2												0.554608	0.0176741	750.323	2.46953	253.671	1223	2.628	114.586	0.325	44.36	16.14	19.4	811	0.001
28	2	3	2	2												0.45149	0.0143777	524.2	1.98492	213.917	1877	2.559	61.504	0.231	63.36	30.245	0	1989.85	0.001
29	2	3	2	2												0.525399	0.0143777	685.633	1.09574	401.556	1357	3.218		0.043	20.7	0.001	31.89	2029.45	1451.98
30	2	3	2	2												0.533118	0.0190194	706.993	0.480864	293.425	1740			0.089	40.8	0.001	0	637	0.001
31	2	3	2	2												0.514879	0.0176741	725.384	0.92866	330.539	1862			0.038	25.14	0.001	0	1498.65	0.001
32	2	3	2	2												0.549359	0.011358	813.171	2.10617		1350			0.09	23.54	0.001	0	722.86	0.001
33	2	3	2	2												0.657713	0.0176741	1016.11	3.11637		1360			0.651	113.74	0.001	0	1322.57	0.001
34	2	4	2	1												0.646949	0.0411726	1680.49	1.4573	1021.24	4364	3.942	72.661	3.34	20.64	14.63	103.33	200
35	2	4	2	1												0.613155	0.0205863	851.156	2.79995	754.814	3210	4.789	42.279	0.376	68.04	78.055	0	60
36	2	4	2	1												0.718279	0.0228953	940.1	1.09385	511.357	2084	4.733	84.491	0.356	48.58	17.24	15.55	160
37	2	4	2	1												0.672916	0.042878	872.174	1.5932	1250.91	6071	1.237	45	0.452	55.16	18.275	0	0.001
38	2	4	2	1												0.761367	0.0485519	1069.66	1.75956	1687.3	2207	3.67	35	0.136	25.88	20.995	31.045	0.001
39	2	4	2	1												0.686269	0.0218594	948.438	2.35809	738.736	2197	3.435	50	0.062	50.98	13.91	81.7	0.001
24	2	3	2	2												0.596944	0.0190194	875.06	0.706619	295.015	1186	3.471	69.408	0.411	42.76	23.28	35.495	1553.37	0.001
25	2	3	2	2												0.504539	0.0160852	866.458	1.16645	353.851	1320	2.223	28.087	0.105	39.62	32.16	28.76	1025.98	0.001
26	2	3	2	2												0.35647	0.011358	536.499	1.26603	237.77	1688	2.227	83.333	0.201	69.56	24.06	54.425	1057.89	0.001
27	2	3	2	2												0.554608	0.0176741	750.323	2.46953	253.671	1223	2.628	114.586	0.325	44.36	16.14	19.4	811	0.001
28	2	3	2	2												0.45149	0.0143777	524.2	1.98492	213.917	1877	2.559	61.504	0.231	63.36	30.245	0	1989.85	0.001
29	2	3	2	2												0.525399	0.0143777	685.633	1.09574	401.556	1357	3.218		0.043	20.7	0.001	31.89	2029.45	1451.98
30	2	3	2	2												0.533118	0.0190194	706.993	0.480864	293.425	1740			0.089	40.8	0.001	0	637	0.001
31	2	3	2	2												0.514879	0.0176741	725.384	0.92866	330.539	1862			0.038	25.14	0.001	0	1498.65	0.001
32	2	3	2	2												0.549359	0.011358	813.171	2.10617		1350			0.09	23.54	0.001	0	722.86	0.001
33	2	3	2	2												0.657713	0.0176741	1016.11	3.11637		1360			0.651	113.74	0.001	0	1322.57	0.001
34	2	4	2	1												0.646949	0.0411726	1680.49	1.4573	1021.24	4364	3.942	72.661	3.34	20.64	14.63	103.33	200
35	2	4	2	1												0.613155	0.0205863	851.156	2.79995	754.814	3210	4.789	42.279	0.376	68.04	78.055	0	60
36	2	4	2	1												0.718279	0.0228953	940.1	1.09385	511.357	2084	4.733	84.491	0.356	48.58	17.24	15.55	160
37	2	4	2	1												0.672916	0.042878	872.174	1.5932	1250.91	6071	1.237	45	0.452	55.16	18.275	0	0.001
38	2	4	2	1												0.761367	0.0485519	1069.66	1.75956	1687.3	2207	3.67	35	0.136	25.88	20.995	31.045	0.001
39	2	4	2	1												0.686269	0.0218594	948.438	2.35809	738.736	2197	3.435	50	0.062	50.98	13.91	81.7	0.001

## Sheet: Legend
Codification of Categorical Variables
Moment			Pregnancy				Sociodemographic data
first or second trimester	0		yes	1			smoker	1= yes	2= no
third trimester	1		no	2			drugs
postpartum or control	2						comorbidities
			Infection				folato
Group			yes	1			ferrous
infected pregnant	1		no	2
noninfected pregnant	2
noninfected control	3		Haart
infected control	4		without treatment		0
			NRTI NNRTI		1
			NRTI NNRTI PI		2
			NRTI NNRTI PI II		3
			NRTI PI		4
			PI		5

## Sheet: Additional Gestational Data
Pregnants
HIV+
Number ID	M0 (weeks)	M1 (weeks)	M2 (weeks)	Birth	Age childbirth
1	14	36	1	cesarea	36
2	22	36	2	vaginal	39
3	15	36	3	cesarea	37
4	12	35	4	cesarea	37
5	9	33	4	cesarea	40
6	12	35	3	cesarea	40
7	12	31	5	cesarea	39
8	18	34	7	vaginal	39
9	21	34	4	cesarea	40
10	13	34	4	vaginal	38
11	14	36	4	cesarea	40
12	28	35	4	cesarea	41
13	9	24	4	vaginal	40
HIV-
Number ID	M0 (weeks)	M1 (weeks)	M2 (weeks)	Birth	Age childbirth
1	27	36	2	cesarea	41 s 3d
2	24	36	2	vaginal	39
3	24	36	2	vaginal	41
4	14	36	1	vaginal	38s 7d
5	18	34	3	vaginal	41
6	18	35	3	cesarea	37
7	12	35	3	vaginal	40
8	17	35	3	cesarea	38
9	14	34	3	vaginal	40
10	18	34	3	vaginal	40
